# Supplementary material for: Impaired Cerebral Autoregulation during Head Up Tilt in Patients with Severe Brain Injury
Source: PLoS One. 2016 May 11;11(5):e0154831. doi: 10.1371/journal.pone.0154831 (PMC4864314; doi:10.1371/journal.pone.0154831)
Supplement: S1 File — All data used for spectral analysis of RR-intervals. (ZIP) [file pone.0154831.s003.zip]

Archive with 58 entries (55 files):
- S4 dataset/
- S4 dataset/HC/
- S4 dataset/HC/FP01_EKG_b_1_hrv.mat
- S4 dataset/HC/FP01_EKG_t_1_hrv.mat
- S4 dataset/HC/FP02_EKG_b_1_hrv.mat
- S4 dataset/HC/FP02_EKG_t_1_hrv.mat
- S4 dataset/HC/FP04_EKG_b_1_hrv.mat
- S4 dataset/HC/FP04_EKG_t_1_hrv.mat
- S4 dataset/HC/FP05_EKG_b_1_hrv.mat
- S4 dataset/HC/FP05_EKG_t_1_hrv.mat
- S4 dataset/HC/FP06_EKG_b_1_hrv.mat
- S4 dataset/HC/FP06_EKG_t_1_hrv.mat
- S4 dataset/HC/FP07_EKG_b_1_hrv.mat
- S4 dataset/HC/FP07_EKG_t_1_hrv.mat
- S4 dataset/HC/FP08_EKG_b_1_hrv.mat
- S4 dataset/HC/FP08_EKG_t_1_hrv.mat
- S4 dataset/HC/FP09_EKG_b_1_hrv.mat
- S4 dataset/HC/FP09_EKG_t_1_hrv.mat
- S4 dataset/HC/FP10_EKG_b_1_hrv.mat
- S4 dataset/HC/FP10_EKG_t_1_hrv.mat
- S4 dataset/HC/FP11_EKG_b_1_hrv.mat
- S4 dataset/HC/FP11_EKG_t_1_hrv.mat
- S4 dataset/HC/FP12_EKG_b_1_hrv.mat
- S4 dataset/HC/FP12_EKG_t_1_hrv.mat
- S4 dataset/HC/FP13_EKG_b_1_hrv.mat
- S4 dataset/HC/FP13_EKG_t_1_hrv.mat
- S4 dataset/HC/FP14_EKG_b_1_hrv.mat
- S4 dataset/HC/FP14_EKG_t_1_hrv.mat
- S4 dataset/HC/FP15_EKG_b_1_hrv.mat
- S4 dataset/HC/FP15_EKG_t_1_hrv.mat
- S4 dataset/PT/
- S4 dataset/PT/PT03_1_EKG_b_1_hrv.mat
- S4 dataset/PT/PT03_1_EKG_t_1_hrv.mat
- S4 dataset/PT/PT04_1_EKG_b_1_hrv.mat
- S4 dataset/PT/PT04_1_EKG_t_1_hrv.mat
- S4 dataset/PT/PT05_1_EKG_b_1_hrv.mat
- S4 dataset/PT/PT05_1_EKG_t_1_hrv.mat
- S4 dataset/PT/PT06_1_EKG_b_1_hrv.mat
- S4 dataset/PT/PT06_1_EKG_t_1_hrv.mat
- S4 dataset/PT/PT07_1_EKG_b_1_hrv.mat
- S4 dataset/PT/PT07_1_EKG_t_1_hrv.mat
- S4 dataset/PT/PT08_1_EKG_b_1_hrv.mat
- S4 dataset/PT/PT08_1_EKG_t_1_hrv.mat
- S4 dataset/PT/PT09_1_EKG_b_1_hrv.mat
- S4 dataset/PT/PT09_1_EKG_t_1_hrv.mat
- S4 dataset/PT/PT10_1_EKG_b_1_hrv.mat
- S4 dataset/PT/PT10_1_EKG_t_1_hrv.mat
- S4 dataset/PT/PT11_1_EKG_b_1_hrv.mat
- S4 dataset/PT/PT11_1_EKG_t_1_hrv.mat
- S4 dataset/PT/PT12_1_EKG_b_1_hrv.mat
- S4 dataset/PT/PT12_1_EKG_t_1_hrv.mat
- S4 dataset/PT/PT13_1_EKG_b_1_hrv.mat
- S4 dataset/PT/PT13_1_EKG_t_1_hrv.mat
- S4 dataset/PT/PT14_1_EKG_b_1_hrv.mat
- S4 dataset/PT/PT14_1_EKG_t_1_hrv.mat
- S4 dataset/PT/PT15_1_EKG_b_1_hrv.mat
- S4 dataset/PT/PT15_1_EKG_t_1_hrv.mat
- S4 dataset/Spectral analysis.docx
