# Supplementary material for: Impaired Cerebral Autoregulation during Head Up Tilt in Patients with Severe Brain Injury
Source: PLoS One. 2016 May 11;11(5):e0154831. doi: 10.1371/journal.pone.0154831 (PMC4864314; doi:10.1371/journal.pone.0154831)
Supplement: S1 Table — Excel file containing data from Table 1 and in text data. (XLSX) [file pone.0154831.s004.xlsx]

## Sheet: Ark1
ID	Healthy control=1 Patient=2	Age	Sex Male=0 Female=1	Diagnose TBI=1 Cerebral haemorrhage =2 Anoxic brain injury=3	Glasgow Coma Scale (GCS)	Level of consciousness Vegetative state= 1 Minimal conscious state=2	Early Functional Ability (EFA)	Functional Independence Measure (FIM)	Days since injury	Days in ICU
1	1	29	0	NA	NA	NA	NA	NA	NA	NA
2	1	27	0	NA	NA	NA	NA	NA	NA	NA
3	1	40	1	NA	NA	NA	NA	NA	NA	NA
4	1	34	0	NA	NA	NA	NA	NA	NA	NA
5	1	31	1	NA	NA	NA	NA	NA	NA	NA
6	1	32	1	NA	NA	NA	NA	NA	NA	NA
7	1	27	1	NA	NA	NA	NA	NA	NA	NA
8	1	58	0	NA	NA	NA	NA	NA	NA	NA
9	1	26	1	NA	NA	NA	NA	NA	NA	NA
10	1	29	1	NA	NA	NA	NA	NA	NA	NA
11	1	28	1	NA	NA	NA	NA	NA	NA	NA
12	1	31	0	NA	NA	NA	NA	NA	NA	NA
13	1	59	0	NA	NA	NA	NA	NA	NA	NA
14	1	29	0	NA	NA	NA	NA	NA	NA	NA
15	1	61	1	NA	NA	NA	NA	NA	NA	NA
16	2	53	1	2	13	2	38	18	53	36
17	2	66	1	2	10	2	35	18	39	25
18	2	19	1	1	8	2	30	18	47	36
19	2	73	1	1	8	1	30	18	58	20
20	2	71	1	1	9	2	32	18	42	31
21	2	63	0	2	8	2	45	18	45	29
22	2	36	0	3	8	1	20	18	24	17
23	2	74	0	1	8	2	25	18	27	13
24	2	59	0	2	10	2	29	18	41	27
25	2	28	0	1	9	1	29	18	50	24
26	2	69	0	2	10	2	31	18	17	6
27	2	68	1	1	10	2	35	18	47	34
28	2	49	0	1	10	2	35	18	35	24
29	2	64	1	1	8	2	26	18	49	38
NA=No data available
