# Supplementary material for: Impaired Cerebral Autoregulation during Head Up Tilt in Patients with Severe Brain Injury
Source: PLoS One. 2016 May 11;11(5):e0154831. doi: 10.1371/journal.pone.0154831 (PMC4864314; doi:10.1371/journal.pone.0154831)
Supplement: S2 Table — Excel file containing data from Table 2 and in text data. (XLSX) [file pone.0154831.s005.xlsx]

## Sheet: Ark1
ID	Healthy control=1 Patient=2	Index (baseline=1; 30HUT=2; 60HUT=3; 80HUT=4; HUT0=5; Post tilt=6	Cerebral Perfusion Pressure-estimated (CPPe)	Mean Arterial Pressure (MAP)	Middle cerebral artery mean velocity (MCA Vmean)	Heart Rate (HR)	Regional frontal lobe oxygenation (rSco2)
1	1	1	70.5176	70.5176	74.4877	71	86.3846
1	1	2	53.49	72.66	63.99	55.58	86.6667
1	1	3	52.04	67.8	70.22	46.73	88.3333
1	1	4	51.74	69.66	72.22	55.73	87.6667
1	1	5	56.6	61.22	76.86	63.52	81.6667
1	1	6	75.0575	75.0575	72.4184	47.88	88.12
2	1	1	83.5712	83.5712	66.7707	60	69.1698
2	1	2	72.87	83.37	69.06	47.37	67.6667
2	1	3	67.66	85.82	58.08	43.14	63
2	1	4	64.27	84.95	50.07	52.93	62.6667
2	1	5	67.61	88.29	50.01	58.64	65.3333
2	1	6	79.51	79.51	55.8044	44.71	71.16
3	1	1	79.5825	79.5825	59.8765	63	58.7358
3	1	2	64.08	74.58	59.41	62.67	58
3	1	3	56.11	74.3	50.94	76.06	55.6667
3	1	4	64.19	84.47	38.61	67.36	53.6667
3	1	5	79.47	100.1	49.27	78.41	54.3333
3	1	6	87.0247	87.0247	58.3772	54.95	62.14
4	1	1	83.5849	83.5849	57.2357	74	67.7547
4	1	2	70.43	80.93	56.82	83.27	65.3333
4	1	3	70.17	88.36	51.92	65.96	62.3333
4	1	4	73.71	94.39	48.46	76.2	61.3333
4	1	5	86.18	106.9	47.88	85.23	64.3333
4	1	6	85.0784	85.0784	54.8275	62.25	74.52
5	1	1	62.7641	62.7641	64.0021	49	64.0566
5	1	2	42.97	53.47	66.97	68.57	64
5	1	3	34.96	53.12	61.02	68.64	60.3333
5	1	4	35.32	56	58.01	76.65	59.3333
5	1	5	60.52	81.2	53.64	80.69	61.6667
5	1	6	55.9784	55.9784	64.9874	62.52	67.64
6	1	1	74.3266	74.3266	71.5907	63	63.8491
6	1	2	57.99	68.49	69.79	71.59	63.6667
6	1	3	48.55	66.74	66.83	71.17	65
6	1	4	43.83	64.51	60.07	69.35	62
6	1	5	56.88	77.56	64.46	100.1	61.3333
6	1	6	64.8995	64.8995	68.2557	69.52	67.77
7	1	1	93.5859	93.5859	76.1927	46	65.5472
7	1	2	63.98	74.48	75	68.32	66.6667
7	1	3	59.08	74.38	72.36	68.98	63.6667
7	1	4	60.84	81.52	70.98	62.55	63.6667
7	1	5	76.31	96.99	65.95	76.66	63.6667
7	1	6	82.6906	82.6906	67.7541	55.9	71
8	1	1	84.9003	84.9003	76.9515	79	72.4906
8	1	2	77.31	87.33	76.39	67.53	76
8	1	3	70.49	88.68	61.06	67.97	77.6667
8	1	4	78.83	99.51	66.88	74.98	73.3333
8	1	5	72.06	92.72	62.56	74.47	69.6667
8	1	6	87.7508	87.7508	70.6412	61.35	74.37
9	1	1	87.1589	87.1589	58.6018	60	66.7963
9	1	2	86.45	93.3	66.82	86.82	68.3333
9	1	3	71.73	89.92	65.89	98.58	68.3333
9	1	4	73.86	94.64	59.08	120.4	65
9	1	5	84.04	104.7	55.61	80.52	65.6667
9	1	6	90.3155	90.3155	59.3129	86.87	72.57
10	1	1	71.8781	71.8781	45.2556	66	65.8491
10	1	2	59.93	70.43	46.84	47.57	65.6667
10	1	3	61.85	80.4	48.4	68.43	65.3333
10	1	4	63.33	84.02	44.88	64.55	62.3333
10	1	5	78.16	98.84	39.94	74.7	63
10	1	6	80.1169	80.1169	42.8616	46.9	69.09
11	1	1	74.652	74.652	77.4147	65	64.6226
11	1	2	57.29	70.07	79.17	77.48	63.6667
11	1	3	53.66	71.76	75.79	80.11	62.3333
11	1	4	50.38	71.06	71.03	84.69	60.3333
11	1	5	68.63	89.31	70.17	88.6	66.6667
11	1	6	84.4011	84.4011	75.9591	55.97	76.75
12	1	1	68.4845	68.4845	66.2926	62	64.7414
12	1	2	51.63	62.03	56.06	73.94	65
12	1	3	47.94	66.13	71.32	78.86	63.6667
12	1	4	47.07	67.76	52.52	92.26	59.6667
12	1	5	63.93	84.61	59.21	91.88	64
12	1	6	76.2277	76.2277	63.6535	75.1	70.84
13	1	1	62.9746	62.9746	53.484	55	81.1731
13	1	2	53.71	64.21	54.91	67.73	80.6667
13	1	3	50.81	68.99	54.32	73.09	76.6667
13	1	4	48.83	69.51	57.02	79.21	73.6667
13	1	5	56.83	77.52	44.82	91.66	75.6667
13	1	6	65.6034	65.6034	49.9992	67.02	83.51
14	1	1	97.0947	97.0947	47.4734	68	77.9434
14	1	2	91.05	101.05	49.81	73.8	77.3333
14	1	3	86.65	104.8	40.99	82.04	76.6667
14	1	4	87.08	107.8	39.02	82.08	76.3333
14	1	5	99.81	120.5	36.36	75.23	75.6667
14	1	6	97.7898	97.7898	40.376	56.32	80.84
15	1	1	93.6873	93.6873	60.3394	52	82.5957
15	1	2	92.46	103	62.02	83.37	84.3333
15	1	3	83.5	101.7	52.03	68.74	80.6667
15	1	4	85.09	105.8	47.71	82.76	78
15	1	5	85.37	106.1	50.25	108.7	81
15	1	6	92.8403	92.8403	59.2871	64.41	88.98
16	2	1	104.021	104.021	51.4535	79	74.5472
16	2	2	85.64	96.14	44.45	121.9	73.3333
16	2	3	73.7	91.88	42.97	124.1	70.6667
16	2	4	77.47	98.15	36.06	134.5	68
16	2	5	70.2	89.59	37.47	96	66
16	2	6	98.746	98.746	48.0777	108.7	72
17	2	1	82.0966	82.0966	42.5153	83	42.9222
17	2	2	74.34	84.81	36.13	95.057	42
17	2	3	48.95	67.14	27.23	98.248	37.6667
17	2	4	NA	NA	NA	NA	NA
17	2	5	48.39	66.58	29.15	100.94	34
17	2	6	81.876	81.876	42.3473	94.428	41
18	2	1	90.3886	90.3886	44.3406	76	73.7143
18	2	2	74.06	84.56	40.32	134.6	72.3333
18	2	3	62.36	80.54	33.75	138.76	68.6667
18	2	4	66.62	90.28	34.11	146.05	66
18	2	5	58.19	78.87	30.31	164.5	64.6667
18	2	6	74.611	74.611	36.4913	139.22	69.9259
19	2	1	109.441	109.441	31.5901	88	62.717
19	2	2	85.17	95.67	33.73	98.767	62
19	2	3	66.39	84.77	26.65	102.16	55.3333
19	2	4	NA	NA	NA	NA	NA
19	2	5	69.78	87.22	30.19	104.12	55.6667
19	2	6	115.074	115.074	29.7615	94.728	63.6667
20	2	1	118.282	118.282	48.9774	97	59.2195
20	2	2	100.3	110.7	50.94	93.551	59.3333
20	2	3	98.64	116.7	47.05	93.859	60
20	2	4	96.35	117	45.65	112.58	57.6667
20	2	5	98.378	125	48.73	117.87	57.6667
20	2	6	122.957	122.957	50.0617	82.922	57.0909
21	2	1	107.196	107.196	48.2292	108	69.5556
21	2	2	95.1	105.6	39.04	85.453	69.3333
21	2	3	80.4	98.68	36.77	89.304	67
21	2	4	60.13	79.8	37.96	91.623	65
21	2	5	66.72	87.36	35.16	100.89	62.3333
21	2	6	104.071	104.071	40.0633	86.038	68.7593
22	2	1	85.9528	85.9528	46.6319	95	62.25
22	2	2	72.68	83.18	42.01	84.969	58.3333
22	2	3	55.65	74.52	33.13	91.984	56.6667
22	2	4	NA	NA	NA	NA	NA
22	2	5	50.54	68.73	36.17	103.68	56.6667
22	2	6	87.5065	87.5065	50.656	75.957	63.5455
23	2	1	87.1033	87.1033	26.8216	83	63.0189
23	2	2	82.73	93.43	22.55	86.129	63.6667
23	2	3	76.86	95.05	15.88	79.01	64
23	2	4	72.3	92.98	17.57	80.539	56
23	2	5	46.22	66.64	25.28	84.202	58.3333
23	2	6	97.3022	97.3022	22.5547	77.031	61.963
24	2	1	101.978	101.978	47.5331	93	80.2692
24	2	2	79	89.5	40.65	85.47	80.3333
24	2	3	65.52	76.18	41.35	87.497	76
24	2	4	NA	NA	NA	NA	NA
24	2	5	65.52	76.18	41.35	86.895	76.3333
24	2	6	98.4986	98.4986	47.4411	86.259	79.3036
25	2	1	88.0711	88.0711	42.5818	98	61.0943
25	2	2	93.15	103.7	48.93	130.93	64
25	2	3	81.97	100.2	42.62	128.92	63.3333
25	2	4	75.81	96.49	40.92	131.7	64.6667
25	2	5	84.31	105	42.27	156.88	44.3333
25	2	6	103.534	103.534	45.8111	147.12	44.4259
26	2	1	78.6419	78.6419	37.6215	99	67.9245
26	2	2	54.37	64.87	36.25	82.796	68.3333
26	2	3	50.38	66.54	28.71	83.428	69.3333
26	2	4	52.88	73.56	24.45	90.681	69
26	2	5	48.06	65.38	22.98	95.158	69
26	2	6	80.9043	80.9043	36.7342	81.143	65.8113
27	2	1	100.017	100.017	39.7028	116	65.8269
27	2	2	85.79	96.29	36.24	97.149	64.6667
27	2	3	69.28	87.46	30.96	100.72	55
27	2	4	69.98	90.01	29.14	105.08	52.3333
27	2	5	64.98	84.64	34.82	104.63	50.6667
27	2	6	99.6549	99.6549	40.6877	98.456	63.4182
28	2	1	90.6948	90.6948	64.198	135	68
28	2	2	72.84	87.98	65.99	100.42	68
28	2	3	75.43	93.41	63.72	111.98	64.3333
28	2	4	77.26	101.2	61.76	124.05	64
28	2	5	73.3	101	59.92	132.57	63.6667
28	2	6	89.0617	89.0617	58.5773	100.72	65.8909
29	2	1	102.726	102.726	25.9833	82	53.2453
29	2	2	87.25	97.77	24.47	90.051	52.6667
29	2	3	68.08	82.73	24.84	109.46	46
29	2	4	NA	NA	NA	NA	NA
29	2	5	59.35	75.42	26.99	97.999	44.6667
29	2	6	105.909	105.909	25.9041	95.339	55.8364
NA=No data available
HUT = Head Up Tilt
