# Supplementary material for: Impaired Cerebral Autoregulation during Head Up Tilt in Patients with Severe Brain Injury
Source: PLoS One. 2016 May 11;11(5):e0154831. doi: 10.1371/journal.pone.0154831 (PMC4864314; doi:10.1371/journal.pone.0154831)
Supplement: S3 Table — Excel file containing data from Table 3 and in text data. (XLSX) [file pone.0154831.s006.xlsx]

## Sheet: Ark1
ID	Healthy control=1 Patient=2	Mxa/c baseline	Mxa HUT	Mxc HUT	Mxa/c post-tilt	Standing time (s)
1	1	0.4229	-0.00039	0.6674	0.70439	1200
2	1	0.3827	-0.0988	0.7616	0.56591	1200
3	1	-0.2166	-0.547	-0.0115	-0.1666	1200
4	1	0.2611	-0.5147	0.0741	0.5628	1200
5	1	0.0481	-0.5996	-0.013	0.32266	1200
6	1	0.5363	0.4477	0.399	0.7298	1200
7	1	0.6116	0.1544	0.3402	0.2399	1200
8	1	0.3906	-0.1962	0.3214	0.64317	1200
9	1	0.6775	0.519	0.5697	0.76918	1200
10	1	-0.1536	-0.3962	-0.1574	0.33892	1200
11	1	0.2975	-0.4878	0.2537	0.57995	1200
12	1	0.7001	-0.0694	0.419	0.17582	1200
13	1	0.4394	0.2059	-0.1644	0.02647	1200
14	1	0.3662	-0.5617	0.3477	0.37893	1200
15	1	0.3822	-0.1693	0.4521	-0.02399	1200
16	2	0.185	0.3941	0.856	0.78	191.2
17	2	0.2243	0.3222	0.7582	0.71	989.2
18	2	-0.0579	-0.0526	0.5553	-0.24	740.05
19	2	0.6745	0.314	0.241	0.32	85
20	2	-0.3164	0.1255	0.2128	NA	143.05
21	2	0.1218	0.5924	0.6591	0.34	318.15
22	2	-0.00061575	0.8315	0.8545	0.21	116.75
23	2	0.0796	0.6192	0.4749	-0.03	595.5
24	2	0.0065353	0.7474	0.8705	0.41	60.6
25	2	0.1107	0.5492	0.5617	-0.32	930.15
26	2	-0.0244	0.363	0.5503	0.04	195
27	2	-0.4706	0.415	0.6455	-0.29	168.75
28	2	-0.1715	-0.3594	-0.2399	-0.52	258.55
29	2	0.1307	-0.0195	0.0158	0.29	81.999
NA=No data available
HUT = Head Up Tilt
